# Supplementary material for: Imputed gene associations identify replicable trans‐acting genes enriched in transcription pathways and complex traits
Source: Genet Epidemiol. 2019 Apr 4;43(6):596–608. doi: 10.1002/gepi.22205 (PMC6687523; doi:10.1002/gepi.22205)
Supplement: Supplementary file 10 — Supplementary Information [file GEPI-43-596-s010.tex]

\section*{Supporting Information}
\subsection{Figure S1} 
%\includegraphics[width=14cm]{Figures/SFig_pi1_plots.pdf}
\textit{trans}-acting/target gene pairs meeting significance in FHS (FDR < 0.05) were tested for replication in DGN. Shown are the p-value distributions of these gene pairs in DGN along with $\pi_1$ diagnosis plots for the whole blood and multi-tissue models.

\subsection{Figure S2}
%\includegraphics[width=14cm]{Figures/SFig_adjR2_MT_v_WB.png}
The percent variance explained by \textit{trans}-acting genes is higher in the multi-tissue model than the single tissue whole blood model. Adjusted $R^2$ values from  the multi-tissue model (y-axis) are compared to the adjusted $R^2$ values from the single tissue model (x-axis) for \textit{trans}-acting/target gene pairs tested in both models.

\subsection{Figure S3} \label{sfig-fuma-trans}
%\includegraphics[width=14cm]{Figures/SFig1_FUMA-trans.pdf}
\textit{trans}-acting genes discovered and replicated with MultiXcan are enriched in transcription pathways.  Shown are the MultiXcan replicated (FHS FDR \textless 0.05 and DGN P \textless 0.05) results plotted by chromosomal position. The size of the point is proportional to -$\log_{10}$ p-value. \textit{Trans}-acting genes in the title pathway are labeled in blue. 

\subsection{Figure S4} \label{sfig-fuma-target}
%\includegraphics[width=14cm]{Figures/SFig2_FUMA-targets.pdf}
Target genes discovered and replicated with MultiXcan are enriched in transcription factor binding site pathways.  Shown are the MultiXcan replicated (FHS FDR \textless 0.05 and DGN P \textless 0.05) results plotted by chromosomal position. The size of the point is proportional to -$\log_{10}$ p-value. Gene pairs with the target gene containing the title binding site are labeled in red (trans-acting gene:target gene). 

\subsection{Table S1} \label{stab-WB}
\textit{trans}-PrediXcan whole blood model results in FHS (FDR < 0.05) and DGN.

\subsection{Table S2} \label{stab-eqtlgen-WB}
eQTLGen \citep{Vosa2018Unraveling} replication of FHS \textit{trans}-PrediXcan whole blood model gene pairs (FDR < 0.05).

\subsection{Table S3} \label{stab-MT}
\textit{trans}-MultiXcan results in FHS (FDR < 0.05) and DGN.

\subsection{Table S4} \label{stab-eqtlgen-MT}
eQTLGen \citep{Vosa2018Unraveling} replication of FHS \textit{trans}-MultiXcan whole blood model gene pairs (FDR < 0.05).

\subsection{Table S5} \label{stab-fuma}
FUMA gene set enrichment results of replicated (FHS FDR < 0.05 and DGN P < 0.05) \textit{trans}-acting and target genes.
